# Supplementary material for: Variation of Cancer Incidence between and within GRELL Countries
Source: Int J Environ Res Public Health. 2021 Sep 2;18(17):9262. doi: 10.3390/ijerph18179262 (PMC8431723; doi:10.3390/ijerph18179262)
Supplement: Supplementary file 1 [file ijerph-18-09262-s001.zip]

Archive with 1 entries (1 files):
- ijerph-1320124-supplementary.pdf
